# Supplementary material for: Soil respiration of a Moso bamboo forest significantly affected by gross ecosystem productivity and leaf area index in an extreme drought event
Source: PeerJ. 2018 Oct 31;6:e5747. doi: 10.7717/peerj.5747 (PMC6215440; doi:10.7717/peerj.5747)
Supplement: Data S1 — Sheet 1 is for soil respiration data and temperature data; sheet 2 is for daily data of leaf area index and meteorological data. [file peerj-06-5747-s001.xlsx]

## Sheet: Rs
8150 soil Ts		IV V2（Ts)	Ts5	Ts50	Ta	IV Tcham	Exp_Flux(Rs)							Month	（Ts8150	SWC8150	Ts5	Ts50	Ta	SWC5	SWC50	Rh(%)	Rs	LAI	GEP	T at Rsmax	Rsmax
Jan	00:00:00	1.9875	4.60968	7.28426	4.54897	1.95235	0.402581							Jan	2.62486	0.248816	3.09501	5.6743	3.03654	0.272121	0.333529	67.6162	0.6	3.56217	97.3544	3.54042	0.85
	02:00:00	1.93611	4.42839	7.29687	4.14384	1.97	0.501878							Feb	4.86684	0.26068	4.74948	6.47589	4.41749	0.289209	0.340798	83.3824	0.9	3.681	92.7678	6.30589	1.32052
	04:00:00	1.9468	4.24477	7.3091	3.56542	1.86222	0.52							Mar	9.47806	0.24326	8.91221	8.70769	10.8548	0.273227	0.337681	58.9072	1.27	3.70401	128.653	11.6389	1.5825
	06:00:00	1.91093	4.05929	7.31758	3.27739	1.82	0.505263							Apr	12.5762	0.252937	12.4613	11.4282	14.7816	0.263262	0.330718	52.529	2.56	3.70649	143.376	13.5657	2.90786
	08:00:00	1.9874	3.96497	7.32542	3.51371	2.04438	0.590541							May	19.73	0.250834	18.4564	15.592	20.2111	0.27959	0.341256	67.0545	3.43	3.96444	138.208	21.2315	3.81281
	10:00:00	2.54841	4.46661	7.33606	5.64826	2.81515	0.650537							Jun	20.4057	0.287018	21.3201	18.9461	22.0736	0.286958	0.344317	83.0062	4.95	4.38047	141.333	21.2222	5.35065
	12:00:00	3.18284	5.37687	7.34403	8.37245	3.02061	0.8							Jul	25.2118	0.223191	24.9159	21.5893	28.5322	0.269957	0.338247	59.4238	5.7	5.3612	138.27	26.1584	7.0331
	14:00:00	3.54042	5.97639	7.34729	9.57681	3.56094	0.85							Aug	25.1402	0.213026	25.4978	23.5089	27.8178	0.216954	0.326682	65.7131	6.67	5.3138	103.011	26.8933	7.52647
	16:00:00	3.90621	6.16442	7.3461	8.84642	3.6001	0.759167							Sep	20.2772	0.231132	20.6557	21.0231	21.3032	0.242318	0.339429	75.0027	5.32	4.67343	156.319	21.8714	5.51222
	18:00:00	3.61739	5.77219	7.34042	6.47948	2.96242	0.604359							Oct	15.3591	0.223488	15.6554	17.5605	16.342	0.242775	0.332668	68.7212	3.29	4.36616	142.786	16.8963	3.64294
	20:00:00	2.82573	5.34681	7.3419	5.49419	2.38303	0.510553							Nov	10.5313	0.206668	10.9338	14.0695	11.4617	0.240709	0.326955	57.3302	1.88	3.86482	99.4857	10.8123	2.1297
	22:00:00	2.10682	5.03474	7.34794	5.01632	1.94667	0.474615							Dec	4.68242	0.227989	4.56864	9.05208	4.46413	0.224706	0.319303	53.7837	0.79	3.50188	79.8185	5.03	1.12097
Feb	00:00:00	4.81636	3.976	6.59704	2.89232	3.93545	0.73
	02:00:00	4.44119	3.90557	6.59368	2.69486	3.91386	0.740889
	04:00:00	4.03671	3.81714	6.59004	2.56375	3.59515	0.764286
	06:00:00	3.174	3.75982	6.58714	2.27421	3.64295	0.754444
	08:00:00	3.52589	3.69418	6.58293	2.25132	4.52711	0.771429
	10:00:00	3.86556	3.74993	6.57993	3.16832	4.71568	0.913333
	12:00:00	5.11968	3.98175	6.57704	4.29136	6.05511	1.14357
	14:00:00	6.30589	4.15368	6.57304	4.95921	5.55091	1.32052
	16:00:00	6.65961	4.21775	6.56618	4.87221	5.07068	1.27357
	18:00:00	6.25425	4.08829	6.55675	4.01289	4.02333	1.11786
	20:00:00	5.42067	3.96029	6.54875	3.37536	4.36659	0.937407
	22:00:00	4.78232	3.86579	6.54132	2.837	4.36956	0.892857
Mar	00:00:00	8.373	8.81052	8.51842	9.39532	9.5144	1.25033
	02:00:00	8.23114	8.58897	8.53961	8.98142	8.87444	1.0425
	04:00:00	8.14922	8.34577	8.56048	8.41716	8.5128	1.02259
	06:00:00	7.99575	8.11452	8.57819	8.06271	9.25846	1.00571
	08:00:00	7.93678	8.06729	8.59439	8.57213	9.91769	1.0537
	10:00:00	8.83643	8.66629	8.61184	11.041	11.105	1.29857
	12:00:00	10.2235	9.59416	8.62545	13.1885	11.3128	1.46464
	14:00:00	11.2583	10.4581	8.63352	14.1365	12.417	1.52889
	16:00:00	11.6389	10.4025	8.63674	13.6963	12.66	1.5825
	18:00:00	11.132	10.0602	8.63803	11.9902	11.4981	1.45893
	20:00:00	10.3274	9.60132	8.64458	10.6991	9.9236	1.28185
	22:00:00	9.63432	9.26632	8.65974	10.0516	9.28704	1.29036
Apr	00:00:00	12.6373	13.3357	12.5813	13.255	13.0744	2.30057
	02:00:00	12.44	13.1013	12.5913	12.6204	12.6437	2.63179
	04:00:00	12.2363	12.878	12.6013	12.0531	12.6797	2.63222
	06:00:00	12.212	12.6347	12.6087	11.821	13.5538	2.54357
	08:00:00	12.0811	12.682	12.616	12.972	15.6519	2.69926
	10:00:00	12.4517	13.3273	12.6233	15.422	17.0572	2.49536
	12:00:00	12.9216	14.2233	12.6263	16.7897	20.345	2.52852
	14:00:00	13.5657	14.86	12.624	17.797	18.695	2.90786
	16:00:00	13.4514	14.746	12.6177	17.0647	15.8338	2.55074
	18:00:00	12.9319	14.4317	12.6097	15.6863	15.07	2.485
	20:00:00	12.3192	14.0083	12.6103	14.2877	13.3325	2.51357
	22:00:00	11.6657	13.703	12.618	13.7633	11.3822	2.41
May	00:00:00	19.2492	17.1868	15.3311	18.2646	18.1538	3.26875
	02:00:00	18.8702	16.8789	15.2511	17.6059	16.4672	3.16563
	04:00:00	18.5213	16.6937	15.2648	17.4326	15.9931	3.16562
	06:00:00	18.3128	16.6407	15.3779	17.3154	15.7256	3.15719
	08:00:00	18.5313	16.7236	15.3821	18.5982	18.4044	3.18375
	10:00:00	19.4501	17.0437	15.3119	20.5989	22.1544	3.31656
	12:00:00	20.917	18.1339	15.4125	21.8075	26.0237	3.49469
	14:00:00	21.4671	18.2212	15.2423	22.0685	26.5222	3.80031
	16:00:00	21.2315	18.2378	15.3326	21.8037	25.0162	3.81281
	18:00:00	20.7037	17.9952	15.3359	20.5693	22.1347	3.69969
	20:00:00	20.0609	17.8997	15.4907	19.7214	19.5784	3.67094
	22:00:00	19.4445	17.6228	15.511	19.0014	17.9925	3.44156
Jun	00:00:00	19.8383	20.5719	18.7338	21.155	16.4953	5.15
	02:00:00	19.493	20.3908	18.7923	20.5931	15.9747	4.92219
	04:00:00	19.1211	20.2489	18.78	20.2275	15.4203	4.83613
	06:00:00	18.8017	20.1284	18.7776	20.1132	15.2474	4.4
	08:00:00	18.8218	20.0686	18.795	20.7611	18.5874	4.94581
	10:00:00	19.5248	20.1685	18.7569	22.4262	24.5206	4.56031
	12:00:00	20.7194	20.722	18.7912	23.9572	27.5848	4.78065
	14:00:00	21.5954	21.0928	18.7892	25.1372	28.6216	4.66
	16:00:00	21.9408	21.1163	18.77	24.5793	28.8952	4.95226
	18:00:00	22.0434	21.0052	18.7681	23.6193	26.5113	5.33806
	20:00:00	21.747	20.9388	18.76	22.398	22.0519	5.13469
	22:00:00	21.2222	20.6908	18.7624	21.4816	19.9674	5.35065
Jul	00:00:00	24.7193	23.6604	21.3544	24.3611	28.0858	5.14933
	02:00:00	24.7215	23.3893	21.2921	23.8246	28.5267	5.169
	04:00:00	24.7277	23.1197	21.2407	23.3103	28.2808	5.81655
	06:00:00	24.7003	23.0711	21.3111	23.2632	27.0246	4.40533
	08:00:00	24.7162	23.2459	21.4052	24.3189	28.4017	5.437
	10:00:00	24.8929	23.6773	21.2147	26.2017	28.0867	5.95167
	12:00:00	25.2087	24.6793	21.2934	27.4797	30.485	6.424
	14:00:00	25.907	24.8383	21.2941	27.2183	33.1267	5.778
	16:00:00	26.1981	24.72	21.3632	26.6964	33.5975	5.63867
	18:00:00	26.1584	24.355	21.2317	25.9713	31.285	7.0331
	20:00:00	25.891	23.9967	21.2343	24.8767	30.1611	5.88464
	22:00:00	24.7	23.7966	21.3183	24.6024	29.3	5.7
Aug	00:00:00	24.4877	22.7971	22.0848	22.5358	26.4943	6.68353
	02:00:00	24.383	22.6358	22.0877	22.3645	26.2864	6.87471
	04:00:00	24.2652	22.4823	22.0871	22.1068	26.0393	6.97333
	06:00:00	24.1259	22.2984	22.0845	21.8368	25.74	6.49313
	08:00:00	24.1952	22.3903	22.0826	22.4635	26.5536	6.59118
	10:00:00	24.9536	22.9639	22.0819	23.7987	28.5614	6.50824
	12:00:00	26.2917	23.8552	22.0797	24.7148	31.5877	6.20222
	14:00:00	26.3853	24.0845	22.07	25.0081	31.9638	6.47579
	16:00:00	26.8933	23.9268	22.0548	24.5713	30.086	7.52647
	18:00:00	25.7119	23.6165	22.0448	23.8829	29.5743	6.50353
	20:00:00	25.2348	23.2316	22.0371	23.12	28.0471	6.66389
	22:00:00	24.755	22.9697	22.0377	22.7332	27.19	6.55882
Sep	00:00:00	19.4742	21.0653	20.8827	20.701	19.2443	5.25882
	02:00:00	19.4042	20.8633	20.887	20.2683	18.7408	5.35852
	04:00:00	19.1534	20.6757	20.8917	20.0653	18.7193	5.12765
	06:00:00	18.8737	20.5063	20.891	19.8087	17.9114	4.83105
	08:00:00	19.1049	20.5183	20.8907	20.211	18.8971	5.28667
	10:00:00	20.2149	21.1753	20.8933	21.709	22.8836	5.02944
	12:00:00	21.5234	22.1023	20.8897	22.684	26.2162	5.28579
	14:00:00	22.0626	22.3173	20.8807	23.0287	26.5414	5.76
	16:00:00	21.8714	22.2007	20.8687	22.7887	25.2679	5.51222
	18:00:00	21.1642	21.8517	20.8587	21.898	22.1293	5.44833
	20:00:00	20.4558	21.5293	20.8555	21.21	20.1036	5.48889
	22:00:00	20.0232	21.2197	20.8559	20.7945	19.0543	5.41944
Oct	00:00:00	14.2436	16.6144	18.18	16.1126	12.7188	3.23059
	02:00:00	14.2138	16.5267	18.3119	15.8442	12.7612	3.28848
	04:00:00	14.0988	16.1625	18.0804	15.3635	12.4324	3.14094
	06:00:00	13.8003	15.9626	18.2719	14.8928	12.3121	3.02064
	08:00:00	13.9785	15.9812	18.2219	15.6783	13.6456	3.26559
	10:00:00	15.2299	16.9735	18.2231	18.0476	18.3448	3.30364
	12:00:00	16.3637	18.3137	18.2752	20.0215	21.0244	3.34147
	14:00:00	16.9554	18.4559	18.3672	20.5375	21.4812	3.37303
	16:00:00	16.8963	18.1204	18.1	19.6784	20.2765	3.64294
	18:00:00	16.4904	17.6975	18.2639	17.8837	17.6971	3.38382
	20:00:00	16.1869	17.15	18.1515	17.2052	17.2348	3.23909
	22:00:00	15.8511	16.8835	18.1512	16.7196	15.8585	3.34971
Nov	00:00:00	11.0581	12.2017	14.6533	10.8114	11.8659	1.64176
	02:00:00	10.9108	12.0277	14.6483	10.5211	11.4458	1.82909
	04:00:00	10.7852	11.8704	14.644	10.0928	11.325	1.79882
	06:00:00	10.3619	11.6794	14.637	9.6901	10.4397	1.76353
	08:00:00	10.271	11.5739	14.629	10.344	10.5624	1.89848
	10:00:00	10.5651	12.371	14.6243	11.9617	12.3547	1.97647
	12:00:00	10.9477	12.875	14.6157	13.455	14.1082	1.94303
	14:00:00	11.055	13.2233	14.5993	13.7763	14.3932	2.06118
	16:00:00	10.8123	13.1763	14.5817	13.161	13.2809	2.1297
	18:00:00	10.2771	12.789	14.565	11.8424	10.685	1.76971
	20:00:00	9.75056	12.4677	14.5523	11.327	10.2135	1.78939
	22:00:00	9.58006	12.195	14.5463	10.8608	10.5621	1.80882
Dec	00:00:00	4.37981	4.54368	9.43594	2.9383	3.73235	0.746471
	02:00:00	4.4379	4.35226	9.42961	2.7429	3.6997	0.707879
	04:00:00	4.45461	4.1659	9.42123	2.357	3.51324	0.698235
	06:00:00	4.30233	3.98468	9.40845	2.0716	3.45697	0.654848
	08:00:00	4.38587	3.89265	9.39568	2.4996	3.68676	0.714412
	10:00:00	4.58478	4.64561	9.39061	4.7395	4.04424	0.742727
	12:00:00	4.92372	5.27229	9.37484	6.4406	4.12794	0.854706
	14:00:00	5.03	5.95942	9.35255	7.2659	4.29412	1.12097
	16:00:00	5.53	5.92584	9.32916	6.5183	4.71879	0.972121
	18:00:00	4.81	5.40655	9.30719	4.22	4.43382	0.809706
	20:00:00	4.75	4.9239	9.2911	3.6613	4.10879	0.738529
	22:00:00	4.6	4.57329	9.28071	3.2274	4.06242	0.723636

## Sheet: rainfall
2013	day	NEE	RE	GEP	LAI	Tmax	Tmin	Tavg	Pre
	1	-2.7368	3.70462	6.44142	3.1189	13	-4.7	2.3	0
	2	-1.06591	3.75621	4.82212	3.14581	4.4	-3.3	0.4	0
	3	-0.737789	3.60525	4.34304	3.18281	1.4	-3.3	-2.3	0.7
	4	-1.08328	3.60169	4.68498	3.22817	-1.1	-3.4	-2.5	5
	5	-0.2412	1.5413	1.7825	3.28015	0.2	-2.3	-1.1	2.3
	6	-0.4915	1.5564	2.0479	3.33699	1.1	-0.6	0.1	3.5
	7	-1.2227	1.5853	2.808	3.39696	2.2	-0.4	0.8	0
	8	-1.3565	1.5905	2.947	3.4583	6.2	0.4	2.3	0
	9	-2.39079	3.62422	6.01501	3.51928	6.5	-0.4	2	0
	10	-2.91051	3.69632	6.60684	3.57813	7.5	-3.2	1.2	0
	11	-2.14769	3.49991	5.6476	3.63313	10.2	-2.8	3.3	0
	12	-1.6281	1.6722	3.3003	3.68253	11	-1.5	4.1	0
	13	-1.2064	2.85258	4.05898	3.72457	7.6	4.1	5.1	14.9
	14	-2.22378	3.7627	5.98648	3.75752	11.2	3.8	6	0
	15	-1.7841	1.7173	3.5014	3.77963	8.4	0.3	4.5	0
	16	-1.4868	1.7188	3.2056	3.78915	4.8	2.1	3.4	0
	17	-2.09171	3.68635	5.77806	3.78433	4.6	0.2	1.7	0
	18	-5.40328	3.5134	8.91668	3.76448	8	-6	0.1	0
	19	-2.45083	4.23642	6.68725	3.73303	11.4	-4.4	3.1	0
	20	-1.16592	4.00995	5.17587	3.69447	14.6	1.1	6.9	0
	21	-0.8447	1.5716	2.4163	3.65328	10.6	3.7	6	3.1
	22	-0.4508	1.4977	1.9485	3.61395	5.6	2.1	3.5	3.2
	23	-0.8233	1.5683	2.3916	3.58094	10.7	2.4	5	0
	24	-2.5078	4.76509	7.2729	3.55876	11.3	-0.8	4.5	0
	25	-5.68944	3.96162	9.65106	3.55188	11.5	-1.8	3.8	0
	26	-1.91635	7.2501	9.16645	3.56318	13.7	-1.3	4.4	0
	27	1.51152	5.85097	4.33945	3.5891	10.3	-0.9	3.7	0
	28	-4.83055	4.87701	9.70755	3.6245	16.5	-1.6	6.1	0
	29	-3.43168	4.58847	8.02015	3.66421	15.4	3.6	8.1	0
	30	-1.94006	5.79263	7.73268	3.70308	18.2	1.8	9.4	0
	31	-0.818851	4.58891	5.40776	3.73595	20.5	7.5	12.3	0.1
	32	-1.18104	5.48199	6.66303	3.75767	16.4	9.1	10.7	5
	33	2.46914	7.04388	4.57473	3.76307	9.1	6.5	7.5	0.4
	34	-2.21024	4.44978	6.66003	3.74876	17.2	6.4	10.5	0
	35	0.824667	4.48539	3.66073	3.71836	12.9	7.2	9.4	0.7
	36	-1.96819	4.03613	6.00432	3.67724	7.6	5.8	6.7	7.4
	37	-0.214709	5.41529	5.63	3.63078	6.8	4.6	5.3	0.1
	38	-2.45815	4.94968	7.40784	3.58436	5.6	-1.3	2.1	9.6
	39	-2.35295	3.4885	5.84144	3.54335	-1.2	-3.5	-3	5.9
	40	2.73735	6.03018	3.29284	3.51312	1.8	-3.3	-1.4	0.1
	41	0.0111956	4.7053	4.6941	3.49906	8.2	-3.9	0.9	0
	42	-3.88743	3.28669	7.17412	3.50488	6.6	2.3	4.9	0
	43	0.395858	5.28397	4.88811	3.52772	6.5	3	3.9	2.6
	44	-1.43761	5.99964	7.43725	3.56304	8.5	1	4.4	0
	45	-0.42059	4.68299	5.10358	3.60632	5.8	4.3	5.1	10
	46	-3.9808	3.47216	7.45296	3.65303	9	4.4	5.6	3.1
	47	-1.33103	4.7954	6.12643	3.69865	12.2	1.2	6.3	0
	48	-2.3329	6.67881	9.01171	3.73864	9.8	7.3	8.6	0.1
	49	-4.94525	3.93961	8.88486	3.76848	8.9	3.3	6.3	13.1
	50	3.30039	6.14724	2.84685	3.78488	3.4	-0.4	0.9	23.8
	51	-2.32804	5.28008	7.60812	3.78946	6.5	-3.5	1.7	0
	52	-4.36305	4.02139	8.38445	3.78507	8	4.1	6	0.2
	53	-5.91118	3.96297	9.87415	3.77456	11	4.6	6	1.9
	54	-0.8108	1.9133	2.7241	3.7608	15.7	0.5	7	0
	55	-3.30459	3.87763	7.18222	3.74663	16.6	5.7	10.9	0
	56	-1.3034	2.1782	3.4816	3.73492	21.2	9.3	14.1	0
	57	-1.09742	4.85429	5.95172	3.7285	15.3	11.7	12.1	14.7
	58	-3.68087	4.34669	8.02756	3.72952	11.8	9.4	10.5	0
	59	-1.3083	2.1304	3.4387	3.73718	23	7.5	15	0
	60	-0.8318	1.8574	2.6892	3.74996	18.7	3.3	7.2	16.4
	61	-0.589614	3.88107	4.47068	3.76633	6.9	1.5	3.1	1.9
	62	-2.99344	3.76089	6.75433	3.78479	14	-2	4.5	0
	63	-6.41883	3.92676	10.3456	3.8038	20.6	1	9.1	0
	64	-6.41731	4.75381	11.1711	3.82185	22.6	3.7	12.1	0
	65	-7.61768	4.11507	11.7327	3.83743	26.6	4.3	14.5	0
	66	-6.18128	3.93956	10.1208	3.84929	25.3	8.8	15.7	0
	67	-4.39256	3.96944	8.36201	3.85741	30.3	8.6	18.2	0
	68	-3.54983	4.40215	7.95198	3.86204	31.1	10.7	19.8	0
	69	-1.66386	4.74605	6.40991	3.86344	22.8	6.3	11.3	4.4
	70	-0.9287	1.9008	2.8295	3.86187	11.8	5.5	7.8	5.4
	71	-1.0838	1.9736	3.0574	3.85757	28.5	5.2	14.7	0
	72	-1.32	2.1195	3.4395	3.85082	19.8	5.5	8.6	28.6
	73	-3.87767	4.12114	7.99881	3.84185	11.2	-0.7	5.3	0
	74	-1.26504	4.86013	6.12517	3.83083	17.7	1.6	9.4	0
	75	-2.01802	4.52799	6.54601	3.81745	16.1	5.2	10.9	1.5
	76	-4.39213	5.22611	9.61824	3.80131	14.6	11	12.2	13.9
	77	-2.10017	3.60048	5.70065	3.782	24.2	9.7	15.6	2.2
	78	-1.106	1.9817	3.0877	3.75911	20.7	7.5	13.3	1.2
	79	-0.9274	1.8685	2.7959	3.73224	16	6.6	10.8	4.8
	80	-0.9538	1.8753	2.8291	3.70098	16.8	3.5	10.4	0
	81	-0.9244	1.8631	2.7875	3.66492	22	9.4	15.1	19.3
	82	-0.507	1.7258	2.2328	3.62404	17.4	10	11.6	2.2
	83	-0.9294	1.8443	2.7737	3.57979	11.4	7.9	10	10
	84	-1.1055	1.9069	3.0124	3.53402	13.8	5.8	8.6	0
	85	-0.988609	4.09917	5.08778	3.48857	9	5.9	7.1	0.6
	86	-2.4441	4.33558	6.77968	3.44527	16.2	7.1	10.9	0
	87	2.07811	6.84141	4.7633	3.40598	22.1	5.7	13.2	0
	88	0.236682	5.76557	5.52889	3.37252	15.6	10.2	12	0
	89	0.387279	4.45768	4.0704	3.34674	22.3	7.3	14.2	0
	90	-0.928141	4.28084	5.20898	3.33008	18.5	9.3	13.1	0
	91	-1.97479	5.26042	7.23521	3.32243	20.4	7.6	13.4	0
	92	-4.56393	4.47557	9.0395	3.32326	20.3	12.4	14.5	0
	93	-3.12769	4.62791	7.7556	3.33206	21	6	14.2	0
	94	-1.9337	2.2438	4.1775	3.34832	24.1	12.8	17	0.3
	95	-3.0591	4.93126	7.99036	3.37151	17.6	13.5	15	12.4
	96	-1.0553	1.8789	2.9342	3.40112	14.2	7.5	10.8	10
	97	-1.3831	1.9732	3.3563	3.43664	18.6	1	10.4	0
	98	-4.15081	7.70765	11.8585	3.47736	23.5	6.5	13.9	0
	99	-3.91563	5.11702	9.03265	3.52186	20.2	9.3	14.2	0
	100	-1.6089	2.0816	3.6905	3.56853	21.3	5	13.4	0
	101	-1.6227	2.0853	3.708	3.61574	22	5.6	13.3	0
	102	-2.0467	2.3738	4.4205	3.6619	25.9	6	15.3	0
	103	-4.05166	5.2503	9.30196	3.70538	29.3	9	18.1	0
	104	-2.24997	4.74724	6.99721	3.74459	30.1	12.5	20.5	0
	105	-1.8671	2.5468	4.4139	3.77789	34.2	11.5	21.7	0
	106	-3.02693	5.54928	8.57621	3.80419	29.4	16.1	21.7	0
	107	-4.23337	5.4006	9.63398	3.82437	28.8	16.4	21.9	0
	108	-1.9565	2.2345	4.191	3.83983	23.8	14.6	17.5	0
	109	-3.49427	4.65921	8.15348	3.85194	14.9	10.6	12.9	0
	110	-3.31802	4.85384	8.17186	3.86211	13.9	7.3	8.6	6.3
	111	-4.9068	3.89378	8.80057	3.87172	15.6	7.2	10.4	0
	112	-3.23783	5.93585	9.17368	3.88217	17.5	8.1	12.7	6.3
	113	-2.0975	2.2306	4.3281	3.89483	15.1	12.2	13.5	3.3
	114	-2.046	2.2496	4.2956	3.91068	20.8	11.8	15.2	0
	115	-2.0924	2.2352	4.3276	3.92891	27.7	12.3	18.8	0
	116	-2.4279	3.77651	6.20441	3.94829	28.7	11.2	19.6	0
	117	-4.47926	5.86569	10.345	3.96761	30.8	11.3	21.7	0
	118	-1.74935	5.18262	6.93197	3.98563	31	13.7	22.3	0
	119	-1.32518	4.88963	6.21482	4.00112	29.5	16.2	21.1	0.1
	120	-1.9736	2.2084	4.182	4.01286	22.1	13.9	16	26
	121	-2.3943	2.3746	4.7689	4.01962	25.7	9.2	17.1	0
	122	-2.3603	2.3252	4.6855	4.02059	26.3	12.8	19.2	0
	123	-2.3794	2.3624	4.7418	4.01665	28	10.7	19.5	0
	124	-2.5615	2.4677	5.0292	4.00912	27.8	12	19.6	0
	125	-4.54092	6.48338	11.0243	3.9993	26.8	14.7	20.3	0
	126	-0.530376	7.01986	7.55024	3.98849	20.8	17.5	18.6	5.3
	127	-4.35395	5.29124	9.6452	3.97801	23.6	17.8	20	1
	128	-0.326921	6.66789	6.99482	3.96914	21.8	18.2	20.2	12.8
	129	-2.81293	5.07621	7.88914	3.96321	24.5	19.1	20.9	6.3
	130	-2.5235	2.3775	4.901	3.96113	23.2	17.4	19.5	0.7
	131	-2.8046	2.5195	5.3241	3.96224	29.8	14.2	21.1	0.8
	132	-4.54227	5.83198	10.3742	3.9655	31.6	14.2	22.2	0
	133	-4.59539	5.86342	10.4588	3.96987	34.1	13.4	23.9	0
	134	-3.96328	6.122	10.0853	3.97431	34.1	16.6	25.7	0
	135	-2.39968	6.0656	8.46528	3.97777	27.9	20.5	23.7	1.9
	136	-0.919556	5.81578	6.73534	3.9792	22.3	19.6	20.2	15.8
	137	-1.31592	5.74185	7.05777	3.97758	21.7	18.8	20.1	5.5
	138	-1.51793	5.7484	7.26633	3.97221	22.7	19.4	20.6	4.2
	139	-4.66621	5.83939	10.5056	3.96384	28.7	18.5	22.4	0.2
	140	-3.98974	5.94323	9.93297	3.9536	29.8	16	22.7	0
	141	-4.47076	6.1283	10.5991	3.9426	32.1	17.4	24.8	0
	142	-4.09477	6.22454	10.3193	3.93194	32	17.8	24.9	0
	143	-3.89342	6.24366	10.1371	3.92275	28.1	21.8	24.3	0
	144	-2.69782	6.30526	9.00308	3.91613	32.7	20.3	24.7	0.5
	145	-4.18548	3.72564	7.91113	3.91321	33.4	21.1	26.9	0
	146	-3.4916	2.537	6.0286	3.91484	28.2	21.8	25.1	1.7
	147	-3.6484	2.61	6.2584	3.92081	26.3	21.2	23.4	3.3
	148	-3.5939	2.5332	6.1271	3.93068	32.8	19.4	25.2	0.2
	149	-3.562	2.4887	6.0507	3.94398	31.8	19.8	24.4	0
	150	-3.4861	2.5942	6.0803	3.96026	22.9	16.7	17.7	16.5
	151	-3.4637	2.8769	6.3406	3.97906	26.1	17.3	21	0
	152	-3.7949	2.7031	6.498	3.99993	22.3	19.5	20.8	7.8
	153	-3.6084	2.6751	6.2835	4.0224	22.5	18.6	19.9	2.4
	154	-3.4975	2.9735	6.471	4.04606	28.7	14.6	22.2	0
	155	-6.32002	6.23156	12.5516	4.0706	26.5	17.9	22.3	0
	156	-5.32818	6.37905	11.7072	4.09576	30.3	21	25.5	0
	157	-4.97879	6.59925	11.578	4.12126	29.7	22.6	26.4	0
	158	-2.0275	2.637	4.6645	4.14685	26.2	20.6	22.8	34.5
	159	-3.288	2.9878	6.2758	4.17225	23.2	19.2	21	1.1
	160	-1.8116	3.2793	5.0909	4.1972	21.3	18.9	19.9	0.6
	161	-1.8081	3.2555	5.0636	4.22143	26.5	19.3	21.8	4.1
	162	-1.7111	3.2958	5.0069	4.24476	22	18.6	20	1.9
	163	-4.35032	6.12868	10.479	4.26738	22.8	17.9	20	1
	164	-1.58745	6.10393	7.69138	4.28957	24.2	16.8	20.4	0
	165	-3.67287	5.77045	9.44332	4.31159	25.8	20	22.3	0
	166	-4.5333	6.86618	11.3995	4.33372	32.8	21	26.1	0
	167	-1.89872	6.36154	8.26026	4.35624	36	23.4	27.9	0.6
	168	-3.1631	2.6907	5.8538	4.37943	36.1	23.3	29.2	1.3
	169	-2.9029	2.9015	5.8044	4.40355	36.7	25.2	30.5	0
	170	-4.90544	5.11271	10.0182	4.42894	35.2	25.4	28.7	0.7
	171	-0.326002	7.14658	7.47258	4.45616	28.7	24.3	25.5	73.5
	172	-3.84269	8.20774	12.0504	4.48583	32.4	22.3	26.5	0
	173	-7.34	6.18499	13.525	4.51856	28.8	22.8	25.7	0
	174	-2.66744	6.52022	9.18766	4.55498	34	24.7	27.6	15.9
	175	-5.31487	6.48764	11.8025	4.5957	30.4	24.7	26.6	1.3
	176	-2.6724	3.0518	5.7242	4.64135	32.7	24.5	27.1	3
	177	-3.1606	2.7099	5.8705	4.69253	26.1	21.9	23.3	12.1
	178	-2.6938	2.689	5.3828	4.74932	23.3	21.1	21.7	56.6
	179	-2.655	2.6875	5.3425	4.80964	25.6	21	22.8	0.6
	180	-7.03174	6.16218	13.1939	4.87086	30.4	21.7	25.5	0.3
	181	-2.39837	6.75481	9.15318	4.93034	33.1	22.2	26.5	2.2
	182	-5.01867	8.59137	13.61	4.98546	38	23.2	29.4	0
	183	-1.9087	3.3885	5.2972	5.03358	37.8	24.6	31.3	0
	184	-1.9595	3.3744	5.3339	5.07208	37.2	25	31	0
	185	-7.49691	6.52007	14.017	5.09833	37	25	31.1	0
	186	-3.69591	6.71953	10.4154	5.11087	35.5	23.8	29.5	1.7
	187	-2.79508	6.56724	9.36232	5.11299	32	23.1	26.5	20.8
	188	-3.74024	6.7582	10.4984	5.10915	34.4	24.3	29.8	0
	189	-4.05026	6.8312	10.8815	5.10381	36.2	26.8	31.6	0
	190	-4.11274	6.89673	11.0095	5.10144	37.5	25.3	30.7	0.1
	191	-4.32139	6.90883	11.2302	5.1065	38.6	24.1	31.3	0
	192	-4.21363	6.90731	11.1209	5.12345	38.5	24.3	31.3	0
	193	-4.68503	6.4689	11.1539	5.15676	37.6	23.2	30.3	0
	194	-3.1372	2.9902	6.1274	5.20921	34.3	26.1	29.3	0.2
	195	-2.4862	2.9571	5.4433	5.27689	36	26.9	30.8	0
	196	-2.7324	2.9885	5.7209	5.35419	34.8	28.4	31.3	0
	197	-1.61	2.7921	4.4021	5.43553	37	26.3	30.5	1
	198	-2.6122	2.9645	5.5767	5.5153	36.7	25.4	31.6	0
	199	-3.0397	3.044	6.0837	5.58793	37	26.5	31.2	0
	200	-2.9487	2.9582	5.9069	5.6478	37.9	26.5	32	0
	201	-1.3632	2.8303	4.1935	5.68933	37.3	24.6	27.5	2.4
	202	-3.5446	3.0058	6.5504	5.7085	34.6	24	27.2	55.7
	203	-3.3078	3.1263	6.4341	5.70767	35.1	23.9	28.8	0.2
	204	0.8165	3.8082	2.9917	5.69077	38.5	24.4	31.4	0
	205	-0.3289	3.6324	3.9613	5.66172	39.4	24.5	32.2	0
	206	0.3857	3.7481	3.3624	5.62447	39.7	26.1	32.6	0
	207	-0.0939	3.7073	3.8012	5.58294	38.9	26.5	32.4	0
	208	0.0689	3.7132	3.6443	5.54106	39	26.2	32.5	0
	209	-1.9352	3.4128	5.348	5.50277	39.4	28.2	33.3	0
	210	-2.3388	3.4141	5.7529	5.47127	39.6	26.6	32.7	0
	211	-2.0431	3.4777	5.5208	5.44677	40.1	25.3	31.7	0
	212	-2.7844	3.3151	6.0995	5.42876	39.4	25.6	28.9	1.3
	213	-2.2108	3.3054	5.5162	5.41674	37.7	24.2	28.3	25.6
	214	-2.7073	3.2053	5.9126	5.41018	33	23.4	28.4	0.4
	215	-3.0672	3.2529	6.3201	5.40859	34	27.4	30.5	0
	216	-2.6162	3.2261	5.8423	5.41143	38.4	24.9	30	0.6
	217	-2.0922	3.0703	5.1625	5.4182	40.5	25.5	32	0
	218	-2.663	3.2142	5.8772	5.42825	42.1	24.5	33.4	0
	219	-2.4891	3.1495	5.6386	5.44035	41.9	25.4	34.3	0
	220	-0.2095	3.6668	3.8763	5.45314	41.3	25.6	33.4	0
	221	0.5146	3.7568	3.2422	5.46525	41.9	26.1	34.2	0
	222	0.0698	3.6924	3.6226	5.47533	41.5	26.7	33	0
	223	0.2323	3.6775	3.4452	5.482	41.8	25.4	31.6	0
	224	-0.847768	6.81952	7.66729	5.48391	40.5	23.9	31.3	0
	225	-2.12699	7.00217	9.12916	5.47969	40	24.9	32.3	0
	226	-2.72073	7.0034	9.72413	5.46836	39.5	30.2	34.6	0
	227	-1.60479	7.02041	8.6252	5.45052	39.1	27.9	32.5	0
	228	-1.3939	3.4269	4.8208	5.42714	39	25.7	32	0
	229	-0.804968	6.61732	7.42229	5.39919	38.7	25.3	32.2	0
	230	-1.6051	3.3918	4.9969	5.36765	37.9	24.9	30.8	0
	231	-3.08911	7.61815	10.7073	5.3335	33.7	24.7	28.6	62.8
	232	-1.4911	3.1803	4.6714	5.29771	34.2	26.3	29.3	2.3
	233	-1.586	3.0364	4.6224	5.26126	30.5	25.5	28.1	3.3
	234	-1.7471	3.0402	4.7873	5.22505	29.8	26.6	28.4	6.1
	235	-1.593	3.1338	4.7268	5.18972	33.4	27.3	30.1	0
	236	-1.72347	6.59984	8.32331	5.15584	35.9	26.1	29.2	0
	237	-1.882	3.1751	5.0571	5.12397	33.6	25.1	26.5	7.4
	238	-0.5452	2.9778	3.523	5.09467	29.6	25.4	26.4	3
	239	-1.7738	2.99	4.7638	5.06852	30.7	25.1	27.2	5.1
	240	-2.4256	3.1905	5.6161	5.04607	36.9	24.5	30	0.1
	241	-1.8263	3.2358	5.0621	5.02789	35.7	25.6	29	2.6
	242	-2.2775	2.9754	5.2529	5.01417	30.5	25.5	26.7	1.8
	243	-3.0223	2.8244	5.8467	5.00356	29.4	22.5	24.6	0
	244	-3.42354	6.07692	9.50045	4.99432	29	18.2	22.8	0
	245	-3.37395	6.01711	9.39106	4.98474	29.2	17	22.6	0
	246	-2.86042	6.06162	8.92204	4.97309	29.8	19.8	24.1	0
	247	-3.2803	5.80791	9.08821	4.95763	28.9	16.7	22.8	0
	248	-4.2365	6.38176	10.6183	4.93664	22.6	18.1	20.1	5
	249	-1.22339	7.31841	8.5418	4.90839	20.4	18.3	19.4	12.7
	250	-3.67574	5.68237	9.35812	4.87184	21.8	19.1	20.3	6.2
	251	-4.73955	5.47619	10.2157	4.82867	27	20.4	23.5	0
	252	-3.68603	6.92788	10.6139	4.78125	33.5	21.1	26.8	0
	253	-1.91558	7.96119	9.87678	4.73194	34.6	22.5	26.8	2.1
	254	-0.253046	8.68073	8.93378	4.68313	29.1	22.6	24.8	0.9
	255	-2.44885	7.37112	9.81997	4.63717	31.2	22.7	26	5.1
	256	-2.5226	2.8595	5.3821	4.59643	31.3	21.9	25.3	3.1
	257	-5.88129	5.79354	11.6748	4.56329	32.8	21.5	26.2	0
	258	-4.46839	6.05889	10.5273	4.5395	32.2	21.8	25.5	0
	259	-9.60711	5.30094	14.908	4.5244	32.1	20.7	26.1	0
	260	-7.06234	5.56482	12.6272	4.51673	29.5	16	23.2	0
	261	-5.9659	5.84454	11.8104	4.51522	29.6	19.8	24.6	0
	262	-6.7476	5.4702	12.2178	4.5186	32	22.8	27	0
	263	-7.79201	5.80917	13.6012	4.5256	31.3	21.7	26.4	0
	264	-0.0867095	6.89353	6.98024	4.53496	27.2	22.4	24.6	3.9
	265	-5.28539	6.86728	12.1527	4.54541	29.8	24.4	27	0.5
	266	-0.8313	2.927	3.7583	4.55574	32.1	25.5	28	2
	267	-4.12405	7.64678	11.7708	4.565	32	21.7	26.7	32.5
	268	-0.574784	6.76036	7.33515	4.57231	21.7	16.4	18.2	18.9
	269	-6.50309	5.49029	11.9934	4.57678	24.9	15.6	19.2	0
	270	-4.40658	4.60269	9.00926	4.57753	24.5	15	19.7	0
	271	-1.7753	7.18163	8.95693	4.57367	21.9	17.7	18.9	0.6
	272	-8.81589	6.75849	15.5744	4.56431	25.6	17	19.5	0
	273	-10.9488	5.12076	16.0696	4.54856	27.3	15	19.7	0
	274	-5.30274	5.49144	10.7942	4.52607	27	15.9	20.3	0
	275	-6.66524	4.94591	11.6111	4.49856	26.3	14.9	20	0
	276	-8.61032	4.72721	13.3375	4.46829	24.2	10.8	17.1	0
	277	-6.8499	4.79277	11.6427	4.43751	25.6	11.4	17.8	0
	278	-9.0628	4.69656	13.7594	4.40847	26	12.8	19.5	0
	279	-0.847	2.4539	3.3009	4.38344	23	18.3	19.5	85.6
	280	-0.866019	5.89868	6.76469	4.36466	22.9	20.5	22.1	168.4
	281	0.427853	6.12267	5.69482	4.35439	21.7	19.5	20	44.3
	282	-2.57577	5.8381	8.41387	4.35409	25.9	18.9	21.8	0.1
	283	-4.55637	5.55548	10.1118	4.36209	30.3	17.5	22.7	0
	284	-1.8813	5.68563	7.56693	4.37592	30.2	17.1	23.1	0
	285	-2.79822	5.73584	8.53406	4.39312	27.1	16.3	21.6	0
	286	-1.879	2.7717	4.6507	4.41123	25.9	16.6	21.6	0
	287	-6.80938	5.32037	12.1298	4.42778	29.7	15.1	21.8	0
	288	-1.1056	2.1803	3.2859	4.4403	20.3	13.8	16.7	0.5
	289	-3.2139	4.37643	7.59033	4.44633	19.1	6.6	13	0
	290	-2.47891	4.29711	6.77602	4.44408	17.4	12.2	14.3	0
	291	-7.4754	3.96276	11.4382	4.43441	21.3	13.9	17.2	0
	292	-0.7748	2.2637	3.0385	4.41884	18.4	15.4	16.4	0.6
	293	-4.69961	5.1875	9.88711	4.39892	22.3	14.9	16.9	0
	294	-1.74414	4.96482	6.70896	4.37617	21.6	11.6	15.1	0
	295	-2.11533	4.80929	6.92462	4.35212	21.8	9.2	14.1	0
	296	-5.05251	4.37979	9.43229	4.32831	22.1	9.5	14.6	0
	297	-3.50112	5.36365	8.86477	4.30627	21.3	9.6	15.2	0
	298	-5.57486	4.71898	10.2938	4.28707	17.9	8.9	13.4	0
	299	-4.24443	3.98586	8.23029	4.26997	18.9	6.6	12	0
	300	-4.97891	4.2553	9.23421	4.25376	21.7	5.6	13.1	0
	301	-4.16268	4.14965	8.31234	4.23725	24.9	7.6	15.9	0
	302	-4.78209	4.82366	9.60575	4.21924	24.8	9.5	16.5	0
	303	-2.21421	5.2964	7.51061	4.19852	23.1	15.1	18	12.5
	304	-0.706089	6.99362	7.69971	4.1739	18.9	17.1	18.2	1.2
	305	-2.03959	5.76587	7.80547	4.14416	23.1	17.4	19.2	0
	306	1.50948	6.60769	5.09821	4.1087	22.3	14.4	18.4	0
	307	-0.271848	6.77519	7.04703	4.06918	18.3	15.6	17	2
	308	-5.32029	4.84772	10.168	4.02784	19.2	11.3	14.2	0
	309	-3.46938	4.15445	7.62383	3.98694	20.5	7.8	13.8	0
	310	-3.2449	5.50762	8.75251	3.94872	21.7	9.1	14.2	0
	311	-1.69868	5.28548	6.98416	3.91543	23.8	8.6	15.7	0
	312	-1.40169	6.76334	8.16502	3.88932	25.5	9.6	17.3	0
	313	-1.6189	5.40376	7.02267	3.87262	31.2	13.9	21.2	0
	314	2.44829	6.47339	4.02511	3.86675	21.7	12.2	15.1	2.3
	315	-3.15043	4.74954	7.89997	3.8697	16	11.8	13.1	0.2
	316	-1.91343	4.80168	6.71511	3.87861	12.1	8.4	10	7.5
	317	-1.96104	5.45797	7.41901	3.89064	14.9	10.1	12.2	3.4
	318	4.31088	5.71166	1.40078	3.90295	14.3	12.1	13.2	0.1
	319	-1.03501	4.21066	5.24567	3.91266	17.6	6.4	10.5	0
	320	-3.93145	4.31845	8.2499	3.91695	20.6	4.8	12.3	0
	321	-4.29526	4.14311	8.43837	3.91295	16.6	4.8	10.1	0
	322	-0.503183	3.71088	4.21406	3.89872	14.9	1.2	6.8	0
	323	-5.1563	4.3853	9.5416	3.87589	17	1	7.7	0
	324	-2.3612	4.15106	6.51227	3.847	20.7	2.1	9.9	0
	325	-1.5933	5.74162	7.33492	3.81459	18.5	4.7	10.8	0
	326	-0.2733	2.1243	2.3976	3.7812	18.8	6.5	11.3	0
	327	-0.3586	2.2141	2.5727	3.74936	21.3	8.1	14	0
	328	-0.738216	5.73656	6.47478	3.72161	18.8	9	11.3	9.3
	329	-7.27405	3.74497	11.019	3.70049	14.7	6.7	9.5	0
	330	-3.70794	3.9762	7.68415	3.68786	15.1	1.4	7.6	0
	331	-0.130401	4.37234	4.50274	3.68283	11.1	4.2	7.2	0
	332	-5.34265	3.73387	9.07651	3.68385	9.8	-2	4.8	0
	333	-1.53612	3.57982	5.11594	3.68935	11.2	-2.2	3.9	0
	334	-0.983626	4.07809	5.06171	3.69778	15.5	-3	5.5	0
	335	-2.65628	3.94405	6.60033	3.70757	14.5	1.5	6.8	0
	336	-1.51651	5.25681	6.77331	3.71715	18.4	-1	8.2	0
	337	-0.818766	5.2175	6.03627	3.72498	21.2	1.8	9.6	0
	338	0.672295	4.3441	3.67181	3.72965	14.9	5.9	9.2	0
	339	1.19014	4.26479	3.07465	3.73048	18.8	2.4	9.5	0
	340	1.3121	5.39775	4.08564	3.72694	11.9	5.1	8.1	0
	341	0.932962	5.65442	4.72145	3.71849	10.7	2.8	6	0
	342	-0.4101	2.1651	2.5752	3.70461	16.2	4	8.8	0
	343	-0.0378	1.9148	1.9526	3.68478	10.8	6.1	7.1	0.1
	344	-0.808876	3.71256	4.52144	3.65847	11	-2.2	2.9	0
	345	-3.29287	3.79085	7.08372	3.62516	10.8	0.3	4.4	0
	346	-1.70925	3.54963	5.25888	3.58471	13.5	-1.6	5.5	0
	347	3.77875	4.12045	0.341705	3.53863	13.6	1.4	6.8	0
	348	-7.71911	4.0942	11.8133	3.48879	11.8	0.3	5.5	0
	349	3.76597	4.45611	0.690141	3.4371	11.7	5.5	8.2	0
	350	3.2908	4.15112	0.860314	3.38544	9.2	0.2	2.9	33
	351	2.83972	3.69694	0.857222	3.33571	2.5	0.3	1.5	20.9
	352	4.73172	3.74319	-0.988531	3.28979	8.5	1.6	4.3	1.9
	353	2.02805	3.94034	1.91229	3.24959	5	0	2	0
	354	1.76161	3.72093	1.95933	3.21699	5.6	-3.1	0.3	0
	355	1.91893	3.51326	1.59432	3.19388	5.6	-4.7	-0.8	0
	356	1.65303	3.61174	1.95871	3.18216	6.9	-5.4	-0.6	0
	357	-2.59255	3.76189	6.35443	3.18372	7.5	-4.4	0.3	0
	358	0.5049	1.6346	1.1297	3.20044	7.6	-3.3	1.2	0
	359	0.4516	1.6629	1.2113	3.23423	7.9	-4.3	1.8	0
	360	0.4947	1.6396	1.1449	3.28697	7.5	-0.2	3	0
	361	0.7624	1.4865	0.7241	3.36056	3.6	-3.3	-1	0
	362	0.6715	1.5536	0.8821	3.45688	6.3	-7.5	-1.9	0
	363	0.5854	1.5921	1.0067	3.57784	7.3	-5.2	-0.3	0
	364	-5.55148	3.78934	9.34082	3.72531	12.5	-5.5	2.1	0
	365	-2.57213	3.98815	6.56028	3.9012	16.3	-2.9	4.8	0
